# Supplementary material for: Housework Division and Second-Child Fertility Anxiety among Couples in China: The Urban and Rural Differences
Source: Int J Environ Res Public Health. 2019 Oct 15;16(20):3910. doi: 10.3390/ijerph16203910 (PMC6843918; doi:10.3390/ijerph16203910)
Supplement: Supplementary file 1 [file ijerph-16-03910-s001.zip]

Archive with 1 entries (1 files):
- ijerph-597970-supplementary.sav
